# Supplementary material for: District decision-making for health in low-income settings: a systematic literature review
Source: Health Policy Plan. 2016 Sep 1;31(Suppl 2):ii12–24. doi: 10.1093/heapol/czv124 (PMC5009221; doi:10.1093/heapol/czv124)
Supplement: Supplementary Data [file supp_czv124_suppl_data.zip]

Archive with 13 entries (13 files):
- DistrictDecisionMaking_Paper2_Table2.docx
- DistrictDecisionMaking_Paper2_Table3.doc
- DistrictDecisionMaking_Paper2_Table3.docx
- DistrictDecisionMaking_Paper2_Table4.doc
- DistrictDecisionMaking_Paper2_Table4.docx
- DistrictDecisionMaking_Paper2_Figure1FlowDiagram.tif
- DistrictDecisionMaking_Paper2_SupplementaryFile1.docx
- DistrictDecisionMaking_Paper2_SupplementaryFile2FINAL.docx
- DistrictDecisionMaking_Paper2_SupplementaryFile3.docx
- DistrictDecisionMaking_Paper2_SupplementaryFile4.docx
- DistrictDecisionMaking_Paper2_Table1.doc
- DistrictDecisionMaking_Paper2_Table1.docx
- DistrictDecisionMaking_Paper2_Table2.doc
